# Supplementary material for: Effect of antiretroviral therapy on bone turnover and bone mineral density in men with primary HIV-1 infection
Source: PLoS One. 2018 Mar 9;13(3):e0193679. doi: 10.1371/journal.pone.0193679 (PMC5844537; doi:10.1371/journal.pone.0193679)
Supplement: S1 File — (XLS) [file pone.0193679.s001.xls]

## Sheet: Sheet1
cARTgroup	msm	etnic	CD4baseline	viralloadbaseline	smoking	smokingPY	alcohol	alcohol_quant	vitD_sup	cARTduration	BMIbaseline	BMIFU	spineBMDbaseline	spineTscbaseline	spineZscbaseline	hipneckBMDbaseline	hipneckTscbaseline	hipneckZscbaseline	hiptotalBMDbaseline	hiptotalTscbaseline	hiptotalZscbaseline	spineBMDFU	spineTscFU	spineZscFU	hipneckBMDFU	hipneckTscFU	hipneckZscFU	hiptotalBMDFU	hiptotalTscFU	hiptotalZscFU	P1NPbaseline	P1NPFU	ICTPbaseline	ICTPFU	CTXbaseline	CTXFU	OCbaseline	OCFU	AFbaseline	AFFU
0	yes	caucasian	910	2.72997	yes	1.5	yes	social	no		23.9995	24.3375	1.026	-0.6	-0.6	0.954	0.2	0.4	1.093	0.4	0.5	0.984	-1	-1	0.93	0	0.3	1.042	0.1	0.2	57	46	2.7	3.5	358	520	9.3	12.3	57	76
0	yes	caucasian	320	4.99595	no	7	yes	3E/week	no		21.5451		0.963	-1.2	-1.2	0.771	-1.2	-0.9	0.853	-1.2	-1.1										53	54	3.4	2.5	495	491	12.2	4.3	34	33
0	yes	caucasian	270	4.45091	no	0	yes	sporadic	no		28.4053	28.7356	1.125	0.3	0.7	0.838	-0.7	0.1	1.127	0.6	1	1.13	0.4	0.8	0.807	-0.9	-0.1	1.077	0.3	0.7	38	40	5.3	4.2	462	374	1.6	8.2	71	73
0	yes	caucasian	1340	5.10919	yes	15	yes	4 E/week	no		23.3844	25.8645	1.005	-0.8	-0.7	0.874	-0.4	0	1.007	-0.2	0										35	37	3	3	90	160	11.4	7.3	90	92
0	yes	caucasian	1150	5.76539	no	0	yes	matig	no		21.201	22.3954	0.728	-3.3	-2.8	0.68	-1.8	-1.1	0.853	-1.2	-0.8	0.761	-3	-2.6	0.637	-2.2	-1.3	0.847	-1.2	-0.9	29	20	3	2.6	191	57	11	0.9	78	69
0	yes	caucasian	590	4.77094	no	0	yes	4E/week	no		23.9591	23.3747	0.898	-1.8	-1.5	0.7	-1.7	-1	0.955	-0.5	-0.2	0.915	-1.6	-1.3	0.688	-1.8	-1.1	0.884	-1	-0.7	41	63	1.6	3	124	400	3.8	12.7	89	85
0	yes	caucasian	630	2.57519	yes	15	yes	social	no		21.0667	19.79	0.985	-1	-0.8	0.773	-1.2	-0.6	1.055	0.1	0.4	0.956	-1.2	-1.1	0.762	-1.2	-0.7	1.021	-0.1	0.2	41	38	2.8	2.9	318	263	8.3	4	59	49
0	yes	caucasian	690	4.17592	yes	12	yes	5E/day	no		19.9744																				62	49	2.6	2.4	124	196	1.1	6.1	62	74
0	yes	caucasian	630	5.88991	no	0	yes	1 E/week	no		24.2202	24.811	1.02	-0.6	-0.6	0.883	-0.3	-0.1	0.992	-0.3	-0.2	1.031	-0.5	-0.5	0.892	-0.3	0.1	0.971	-0.4	-0.3	42	70	3.1	4	180	477		8.4	88	98
1	yes	caucasian	460	3.66049	no	0	yes	2E/day	no	23.8571	19.3213		0.717	-3.4	-2.9	0.773	-1.2	-0.3	0.863	-1.1	-0.7										26	41	2.7	2.5	148	144	6.3	6.4	66	89
1	yes	caucasian	300	6.36588	no	9	yes	1E/day	no	24.4286	22.0688		0.738	-3.2	-2.8	0.68	-1.8	-1	0.702	-2.2	-1.8										36	49	4.2	5.4	517	735	9.9	21.2	99	123
1	yes	caucasian	450	6.02819	no	0	no	0	no	96	22.2826	24.4193	1.111	0.2	0.3	0.837	-0.7	-0.2	1.029	0	0.2	0.993	-0.9	-0.8	0.794	-1	-0.5	1.017	-0.1	0.1	24	95	3.9	4.1	319	804	10.7	50.9	66	88
1	yes	other	1090	5.29126	yes	1	yes	social	no	24.7143	32.6003	35.7459	1.188	0.9	0.9	0.952	0.2	0.6	1.068	0.2	0.4	0.973	-1.1	-1	0.902	-0.2	0.3	1.038	0	0.2	28	39	3	3.2	297	296	5	7.4	65	80
1	no	caucasian	310	4.44052	no	0	yes	social	no	61.8571	23.6295	23.3341	1.005	-0.8	-0.4	0.763	-1.2	-0.4	0.965	-0.4	-0.1	1.03	-0.6	-0.1	0.727	-1.5	-0.7	0.947	-0.6	-0.2	40	110	3	4.1	384	756	9.6	35.8	78	106
1	yes	caucasian	330	5.92711	no	0	yes	sporadic	no	40.7143	22.448	21.8573	0.979	-1	-0.9	0.704	-1.7	-1.2	0.886	-1	-0.8	0.979	-1	-0.9	0.642	-2.1	-1.6	0.816	-1.4	-1.2	25	26	2	1.5	146		5.8		41
1	yes	caucasian	780	4.1433	no	34	yes	social	no	24.1429	19.5978	19.5978	1.003	-0.8	-0.7	0.719	-1.6	-1	0.823	-1.4	-1.2	1.012	-0.7	-0.5	0.718	-1.6	-1	0.84	-1.3	-1	42	64	3	2.7	355	454	13.8	15.5	96	92
1	yes	asian	640	3.78689	yes	10	yes	sporadic	no	60.4286	22.8374	23.1834	1.015	-0.7	-0.6	0.845	-0.6	-0.1	1.014	-0.1	0.1	0.976	-0.4	-0.2	0.783	-1.1	-0.5	0.976	-0.4	-0.2	31	61	2.6	3.4	194	608	2.4	2.4	43	67
1	yes	caucasian	600	5.03159	yes	15	yes	3E/day	no	96.5714	25.763	26.7539	0.872	-2	-1.8	0.784	-1.1	-0.4	0.91	-0.8	-0.6	0.843	-2.3	-2	0.777	-1.1	-0.4	0.918	-0.8	-0.5	43	38	3.2	3.4	372	617	11.5	9.6	72	96
1	yes	caucasian	320	6.10121	yes	15	yes	2E/day	no	67	21.7859	23.4835	0.902	-1.7	-1.7	0.778	-1.1	-0.9	0.952	-0.5	-0.5	0.885	-1.9	-1.9	0.772	-1.2	-0.9	0.911	-0.8	-0.7	62	87	2.4	4.1	131	785	3.6	11.2	68	77
1	no	caucasian	620	4.66445	yes	10	yes	2E/day	no	24.1429	30.5241	28.9979	1.407	2.9	3.3	1.109	1.3	2.1	1.211	1.2	1.5										38	50	4.3	4.5	312	499	1	0.25	66	106
1	yes	caucasian	310	5.8143	yes	40	yes	3E/day	no	24.7143	17.0935		0.676	-3.8	-3.5	0.581	-2.6	-1.9	0.656	-2.5	-2.2										33	49	2.6	2.8	91	406	6.1	21.2	62	84
1	yes	hispanic	270	6.09973	no	5	yes	10 E/day	no	96	19.9594	21.7738	0.944	-1.3	-1.3	1.139	1.5	1.6	1.074	0.3	0.3	0.95	-1.3	-1.3	1.003	0.5	0.7	1.038	0	0.1	77	88	6	3.2	690	651	7.1	13.1	101	87
1	yes	caucasian	400	5.50326	no	0	yes	2E/day	no	107	27.143	27.143	1.124	0.3	0.6	0.965	0.3	1	1.127	0.6	0.9	1.139	0.4	0.8	0.903	-0.2	0.6	1.084	0.3	0.7	61	49	4.1	5.7	144	684	8.7	14.1	140	78
1	yes	caucasian	380	5.43742	no	0	yes	4E/week	no	24.2857	19.1571	20.148	0.82	-2.5	-2.2	0.686	-1.8	-1.1	0.796	-1.6	-1.3	0.808	-2.6	-2.3	0.677	-1.9	-1.2	0.765	-1.8	-1.5	26	46	5.5	4.4	805	478	7.4	2.4	78	73
1	yes	caucasian	130	6.22341	no	0	yes	2E/week	no	60.7143	19.8763	19.3164	0.868	-2	-2	0.832	-0.7	-0.7	0.943	-0.6	-0.6	0.786	-2.8	-2.8	0.715	-1.6	-1.6	0.901	-0.9	-0.9	29	78	3.4	4.5	59	639	8.1	15.9	60	79
1	yes	caucasian	410	5.13336	no	0	yes	1E/day	no	25	27.3588		0.91	-1.6	-1.6	0.84	-0.7	-0.3	0.994	-0.3	-0.1										56	85	5.1	4.4	452	57	0.25	21.1	69	84
1	yes	caucasian	680	6.87943	no	20	no	0	no	90.8571	21.7051	23.3011	1.011	-0.7	-0.7	0.861	-0.5	-0.3	0.965	-0.4	-0.4	0.921	-1.5	-1.5	0.747	-1.3	-1	0.839	-1.3	-1.2	35	151	3.7	7	163	835		1.9	68	82
1	yes	other	530	1.65321	yes	10	yes	8E/wkd	yes	24.2857	22.448	23.6295	0.904	-1.7	-1.7	0.84	-0.7	-0.6	1.009	-0.2	-0.1	0.959	-1.2	-1.2	0.909	-0.2	0	0.969	-0.4	-0.4	46	53	2.4	3.2	349	587	10.6	19	60	75
1	yes	caucasian	310	3.95032	no	0	yes	3E/day	no	96	22.7434	22.7434	1.116	0.2	0.3	0.895	-0.3	0.1	0.971	-0.4	-0.3	1.072	-0.2	-0.1	0.844	-0.6	-0.2	0.936	-0.6	-0.5	24	29	2.6	3.1	184	433	5	6.4	37	53
1	no	caucasian	730	4.65349	yes	2	yes	2E/day	no	64.1429	25.565	24.6181	1.291	1.8	1.8	1.05	0.9	0.9	1.09	0.4	0.4	1.194	0.9	0.9	0.98	0.4	0.4	1.041	0.1	0.1	65	57	8.1	4.8	543	878	13	18.2	59	66
1	yes	caucasian	760	5.49961	yes	15	yes	social	no	59.4286	22.6757	22.3958	0.894	-1.8	-1.8	0.848	-0.6	-0.5	0.903	-0.9	-0.8	0.908	-1.7	-1.7	0.781	-1.1	-1	0.824	-1.4	-1.3	40	58	2.9	3.1	332	348	11.8	0.25	62	81
1	yes	caucasian	360	4.65706	no	0	yes	social	no	23.5714	21.9774	23.8088	0.879	-1.9	-1.9	0.771	-1.2	-1.2	0.839	-1.3	-1.3	0.876	-2	-2	0.758	-1.3	-1.2	0.771	-1.7	-1.7	66	44	4.5	5	500	761	9.7	15.4	71	117
1	yes	caucasian	520	5.49259	no	0	yes	2E/day	no	62.4286	21.3294	21.9138	1.087	0	0	0.941	0.1	0.3	1.119	0.6	0.6										42	73	2.6	3.9	212	568		10.8	58	67
1	yes	caucasian	510	5.11217	no	0	yes	social	no	94	28.634	29.5106	0.846	-2.2	-2.1	0.892	-0.3	0.2	1.033	0	0.2	0.852	-2.2	-2	0.896	-0.2	0.3	0.971	-0.4	-0.2	28	59	3	3	105	255	0.25	9.1	70	93
1	yes	caucasian	540	6.29855	yes	2	yes	2E/day	no	60.1429	24.3025	26.5118	1.12	0.3	0.4	0.952	0.2	0.7	1.09	0.4	0.6										24	30	2.4	2.1	111	117	2.1	4.7	60	73
